# Supplementary material for: Comparing Clinical Outcomes of COVID-19 and Influenza-Induced Acute Respiratory Distress Syndrome: A Propensity-Matched Analysis
Source: Viruses. 2023 Apr 5;15(4):922. doi: 10.3390/v15040922 (PMC10144713; doi:10.3390/v15040922)
Supplement: Supplementary file 1 [file viruses-15-00922-s001.zip]

Archive with 1 entries (1 files):
- viruses-2291861-supplementary.pdf
